# Supplementary material for: Faculty Training on Navigating Gender and Sex in Medical Education
Source: MedEdPORTAL. 2024 Aug 13;20:11427. doi: 10.15766/mep_2374-8265.11427 (PMC11319425; doi:10.15766/mep_2374-8265.11427)
Supplement: Supplementary file 1 — Key Terms.docxPresentation With Speaker Notes.pptxSmall-Group Discussion Questions.docxFacilitator Guide.docxHandout Form (Printable Version, Trifold Format).pdfHandout Form (Electronic Version, Standard Format).pdfPre- and Posttraining Survey Forms.docx [file mep_2374-8265.11427-s001.zip]

Archive with 8 entries (8 files):
- F. Handout Form (Electronic Version, Standard Format).pdf
- G. Pre- and Posttraining Survey Forms.docx
- A. Key Terms.docx
- B. Presentation With Speaker Notes.pptx
- C. Small-Group Discussion Questions.docx
- D. Facilitator Guide.docx
- E. Handout Form (Printable Version, Trifold Format).pdf
- _Educational Summary Report_11427.pdf
